# Supplementary material for: CHML promotes liver cancer metastasis by facilitating Rab14 recycle
Source: Nat Commun. 2019 Jun 7;10:2510. doi: 10.1038/s41467-019-10364-0 (PMC6555802; doi:10.1038/s41467-019-10364-0)
Supplement: Supplementary file 4 — Supplementary Data 1 [file 41467_2019_10364_MOESM4_ESM.xlsx]

## Sheet: Supplementary Data 1
CTW_1: IgG; CTW_2: anti-Rab14
Accession	Description	Coverage	# Peptides	# PSMs	# Unique Peptides	# Protein Groups	# AAs	MW [kDa]	calc. pI	Found in Sample: [S2] F2: CTW_2	Found in Sample: [S1] F1: CTW_1	CTW_2	CTW_1	emPAI	Score Mascot	# Peptides Mascot
A0A087WVW2	Ig gamma-3 chain C region OS=Homo sapiens GN=IGHG3 PE=1 SV=1	1.53551	1	14	1	1	521	57.1	8.1	High	High	1064776044	535000812	0.062	135	1
O75486	Transcription initiation protein SPT3 homolog OS=Homo sapiens GN=SUPT3H PE=1 SV=2	5.26316	1	1	1	1	399	44.3	8.48	High	Not Found	1004046621		0.105	0	1
A0A024R845	RAB14, member RAS oncogene family, isoform CRA_a OS=Homo sapiens GN=RAB14 PE=4 SV=1	91.1628	17	106	16	1	215	23.9	6.21	High	High	2.35825e+08	1.01017e+08	20.544	2298	17
P02786	Transferrin receptor protein 1 OS=Homo sapiens GN=TFRC PE=1 SV=2	48.0263	30	235	30	1	760	84.8	6.61	High	High	2.03325e+08	6.85112e+07	3.371	6357	30
Q6GMV7	Uncharacterized protein OS=Homo sapiens PE=2 SV=1	3.38983	1	4	1	1	236	24.9	6.89	High	Not Found	9.13654e+07		0.179	81	1
V9HWB4	Epididymis secretory sperm binding protein Li 89n OS=Homo sapiens GN=HEL-S-89n PE=2 SV=1	35.0153	21	95	19	1	654	72.3	5.16	High	High	4.28258e+07	2.03968e+07	1.731	1446	21
Q9H3R2	Mucin-13 OS=Homo sapiens GN=MUC13 PE=1 SV=3	21.875	7	27	7	1	512	54.6	5.07	High	High	3.30873e+07	1.47516e+07	2.325	927	7
B4E0Z6	cDNA FLJ59809, highly similar to Bone marrow stromal antigen 2 OS=Homo sapiens PE=2 SV=1	4.62963	1	1	1	1	216	23.5	5.92	High	Not Found	3.02691e+07		0.129	61	1
A8K7Q1	cDNA FLJ77770, highly similar to Homo sapiens nucleobindin 1 (NUCB1), mRNA OS=Homo sapiens PE=2 SV=1	2.1692	1	1	1	1	461	53.9	5.25	High	Not Found	2.97765e+07		0.053	40	1
A8K865	cDNA FLJ75789, highly similar to Homo sapiens synaptophysin-like 1 (SYPL1), transcript variant 1, mRNA OS=Homo sapiens PE=2 SV=1	4.2471	1	2	1	1	259	28.5	7.99	High	Not Found	2.82407e+07		0.212	92	1
Q9Y277	Voltage-dependent anion-selective channel protein 3 OS=Homo sapiens GN=VDAC3 PE=1 SV=1	8.12721	2	2	1	1	283	30.6	8.66	High	High	2.74705e+07	3.71733e+06	0.222	42	2
A0A024QYW3	Proteolipid protein 2 (Colonic epithelium-enriched), isoform CRA_a OS=Homo sapiens GN=PLP2 PE=4 SV=1	8.55263	1	8	1	1	152	16.7	7.24	High	Not Found	2.5684e+07		0.389	156	1
B2R6Q2	Alkaline phosphatase OS=Homo sapiens PE=2 SV=1	14.1221	6	27	6	1	524	57.2	6.57	High	High	2.46585e+07	6.46448e+06	0.54	474	6
P27824	Calnexin OS=Homo sapiens GN=CANX PE=1 SV=2	13.0068	6	12	6	1	592	67.5	4.6	High	High	2.44045e+07	1.07893e+07	0.468	268	6
E9PR17	CD59 glycoprotein OS=Homo sapiens GN=CD59 PE=1 SV=1	24.6154	4	15	4	1	130	14.5	7.77	High	Not Found	2.29099e+07		2.594	122	4
P21796	Voltage-dependent anion-selective channel protein 1 OS=Homo sapiens GN=VDAC1 PE=1 SV=2	53.7102	11	37	10	1	283	30.8	8.54	High	High	2.26798e+07	1.0663e+07	2.728	722	11
A0A024R8T9	Synaptogyrin OS=Homo sapiens GN=SYNGR2 PE=3 SV=1	8.03571	2	16	2	1	224	24.8	4.94	High	High	2.10546e+07	971707	0.585	313	2
J3KPF3	4F2 cell-surface antigen heavy chain OS=Homo sapiens GN=SLC3A2 PE=1 SV=1	25.3566	12	27	12	1	631	68.1	5.05	High	Not Found	2.02087e+07		1.246	423	12
O15260	Surfeit locus protein 4 OS=Homo sapiens GN=SURF4 PE=1 SV=3	23.7918	5	5	5	1	269	30.4	7.78	High	Not Found	1.97802e+07		1.154	219	5
V9HW88	Calreticulin, isoform CRA_b OS=Homo sapiens GN=HEL-S-99n PE=2 SV=1	18.4652	6	9	6	1	417	48.1	4.44	High	High	1.80637e+07	9.97656e+06	0.61	184	6
P05187	Alkaline phosphatase, placental type OS=Homo sapiens GN=ALPP PE=1 SV=2	33.8318	13	21	10	1	535	57.9	6.29	High	High	1.54485e+07	9.51856e+06	1.448	344	13
O95498	Vascular non-inflammatory molecule 2 OS=Homo sapiens GN=VNN2 PE=1 SV=3	2.5	1	6	1	1	520	58.5	6.52	High	Not Found	1.52035e+07		0.08	139	1
P54709	Sodium/potassium-transporting ATPase subunit beta-3 OS=Homo sapiens GN=ATP1B3 PE=1 SV=1	7.8853	2	2	2	1	279	31.5	8.35	High	Not Found	1.45223e+07		0.274	40	2
P48509	CD151 antigen OS=Homo sapiens GN=CD151 PE=1 SV=3	3.55731	1	1	1	1	253	28.3	7.47	High	Not Found	1.42297e+07		0.136	28	1
P11279	Lysosome-associated membrane glycoprotein 1 OS=Homo sapiens GN=LAMP1 PE=1 SV=3	10.5516	4	17	4	1	417	44.9	8.75	High	High	1.42011e+07	1.18696e+06	0.374	367	4
A0A087WT59	Transthyretin OS=Homo sapiens GN=TTR PE=1 SV=1	7.02703	1	2	1	1	185	20.1	5.33	High	Not Found	1.38368e+07		0.212	27	1
Q59G10	Aldehyde dehydrogenase 1 family, member L1 variant (Fragment) OS=Homo sapiens PE=2 SV=1	0.733753	1	1	1	1	954	104	6.42	High	Not Found	1.29749e+07		0.03	37	1
P14625	Endoplasmin OS=Homo sapiens GN=HSP90B1 PE=1 SV=1	13.8232	11	33	10	1	803	92.4	4.84	High	High	1.25971e+07	1.23002e+06	0.53	358	11
P05141	ADP/ATP translocase 2 OS=Homo sapiens GN=SLC25A5 PE=1 SV=7	9.0604	3	3	1	1	298	32.8	9.69	High	Not Found	1.22552e+07		0.318	53	3
Q9NZM1	Myoferlin OS=Homo sapiens GN=MYOF PE=1 SV=1	14.7016	27	47	27	1	2061	234.6	6.18	High	High	1.19993e+07	3.24118e+06	0.482	440	27
V9HW26	ATP synthase subunit alpha OS=Homo sapiens GN=HEL-S-123m PE=2 SV=1	8.86076	5	12	5	1	553	59.7	9.13	High	Not Found	1.1736e+07		0.265	184	5
S6AWD6	IgG L chain OS=Homo sapiens PE=2 SV=1	8.98876	1	4	1	1	178	19.4	8.46	High	Not Found	1.07943e+07		0.233	222	1
Q59EI9	ADP,ATP carrier protein, liver isoform T2 variant (Fragment) OS=Homo sapiens PE=2 SV=1	9.59752	3	3	1	1	323	35.4	9.85	High	Not Found	1.07733e+07		0.28	91	3
B2RAN2	cDNA, FLJ95014, highly similar to Homo sapiens vanin 1 (VNN1), mRNA OS=Homo sapiens PE=2 SV=1	1.75439	1	10	1	1	513	57	5.57	High	Not Found	1.07107e+07		0.16	131	1
B7ZKQ8	PODXL protein OS=Homo sapiens GN=PODXL PE=2 SV=1	6.78571	4	8	4	1	560	58.8	5.49	High	Not Found	9.93991e+06		0.359	69	4
O75396	Vesicle-trafficking protein SEC22b OS=Homo sapiens GN=SEC22B PE=1 SV=4	19.0698	4	5	4	1	215	24.6	6.92	High	High	9.08156e+06	4.90584e+06	0.719	109	4
P23528	Cofilin-1 OS=Homo sapiens GN=CFL1 PE=1 SV=3	7.22892	1	1	1	1	166	18.5	8.09	High	Not Found	8928614		0.166	49	1
P61026	Ras-related protein Rab-10 OS=Homo sapiens GN=RAB10 PE=1 SV=1	20.5	4	18	3	1	200	22.5	8.38	High	Not Found	8.92553e+06		0.585	424	4
Q5U0I6	H.sapiens ras-related Hrab1A protein OS=Homo sapiens GN=RAB1A PE=2 SV=1	66.3415	11	33	4	1	205	22.7	6.21	High	Not Found	8.7098e+06		3.281	805	11
Q9BV40	Vesicle-associated membrane protein 8 OS=Homo sapiens GN=VAMP8 PE=1 SV=1	8	1	2	1	1	100	11.4	7.34	High	Not Found	8.52395e+06		0.292	62	1
P20645	Cation-dependent mannose-6-phosphate receptor OS=Homo sapiens GN=M6PR PE=1 SV=1	18.7726	4	9	4	1	277	31	5.83	High	High	8.24626e+06	3.87153e+06	0.73	197	4
C9JXA7	Ragulator complex protein LAMTOR4 OS=Homo sapiens GN=LAMTOR4 PE=1 SV=1	7.29927	1	2	1	1	137	14.3	7.36	High	Not Found	7.86724e+06		0.585	31	1
P04207	Ig kappa chain V-III region CLL OS=Homo sapiens PE=4 SV=2	6.97674	1	10	1	1	129	14.3	8.51	High	Not Found	7.64043e+06		0.334	130	1
P62879	Guanine nucleotide-binding protein G(I)/G(S)/G(T) subunit beta-2 OS=Homo sapiens GN=GNB2 PE=1 SV=3	8.23529	3	3	3	1	340	37.3	6	High	Not Found	7.33755e+06		0.35	77	3
Q5U000	Cathepsin Z OS=Homo sapiens PE=2 SV=1	3.30033	1	1	1	1	303	33.8	7.11	High	Not Found	7.03493e+06		0.129	33	1
Q53GF9	Full-length cDNA 5-PRIME end of clone CS0DF013YM24 of Fetal brain of Homo sapiens (Human) variant (Fragment) OS=Homo sapiens PE=2 SV=1	18.6667	3	3	3	1	225	25.6	6.7	High	Not Found	6.86358e+06		0.438	65	3
Q9H0U4	Ras-related protein Rab-1B OS=Homo sapiens GN=RAB1B PE=1 SV=1	43.2836	8	30	1	1	201	22.2	5.73	High	Not Found	6.73811e+06		2.384	650	8
A0A024RB05	Tetraspanin OS=Homo sapiens GN=CD63 PE=3 SV=1	4.20168	1	4	1	1	238	25.6	7.81	High	Not Found	6.68032e+06		0.179	68	1
P30101	Protein disulfide-isomerase A3 OS=Homo sapiens GN=PDIA3 PE=1 SV=4	15.4455	7	14	3	1	505	56.7	6.35	High	Not Found	6.55222e+06		0.455	201	7
P61803	Dolichyl-diphosphooligosaccharide--protein glycosyltransferase subunit DAD1 OS=Homo sapiens GN=DAD1 PE=1 SV=3	19.469	2	4	2	1	113	12.5	7.08	High	Not Found	6.13644e+06		1.512	55	2
A0A024R8U1	Solute carrier family 16 (Monocarboxylic acid transporters), member 3, isoform CRA_a OS=Homo sapiens GN=SLC16A3 PE=4 SV=1	2.7957	1	1	1	1	465	49.4	7.96	High	Not Found	6.07149e+06		0.116	0	1
A2N0T1	VH6DJ protein (Fragment) OS=Homo sapiens GN=VH6DJ PE=2 SV=1	5.88235	1	3	1	1	119	13	8.47	High	Not Found	5.87495e+06		0.468	44	1
Q0ZCH6	Immunglobulin heavy chain variable region (Fragment) OS=Homo sapiens PE=4 SV=1	8.39695	1	25	1	1	131	14.3	6.55	High	High	5.76157e+06	3.09405e+06	0.259	289	1
A0A087WXL1	Folate receptor gamma OS=Homo sapiens GN=FOLR3 PE=1 SV=1	4.4898	1	2	1	1	245	27.9	7.66	High	Not Found	5.62579e+06		0.122	0	1
P62917	60S ribosomal protein L8 OS=Homo sapiens GN=RPL8 PE=1 SV=2	4.28016	1	1	1	1	257	28	11.03	High	Not Found	5.47572e+06		0.105	48	1
Q53HU8	Vimentin variant (Fragment) OS=Homo sapiens PE=2 SV=1	3.64807	2	3	1	1	466	53.7	5.12	High	Not Found	5.412e+06		0.113	36	2
A0A024R1U4	RAB5C, member RAS oncogene family, isoform CRA_a OS=Homo sapiens GN=RAB5C PE=4 SV=1	24.537	4	19	2	1	216	23.5	8.41	High	Not Found	5.39404e+06		0.668	455	4
A0A024R8S5	Protein disulfide-isomerase OS=Homo sapiens GN=P4HB PE=2 SV=1	10.6299	6	6	6	1	508	57.1	4.87	High	Not Found	5.35691e+06		0.35	54	6
B4DNE1	cDNA FLJ52708, highly similar to Basigin OS=Homo sapiens PE=2 SV=1	4.41558	2	3	2	1	385	42.2	5.66	High	Not Found	5.26334e+06		0.233	39	2
Q5JWF2	Guanine nucleotide-binding protein G(s) subunit alpha isoforms XLas OS=Homo sapiens GN=GNAS PE=1 SV=2	1.06075	1	5	1	1	1037	111	5.03	High	Not Found	5.15783e+06		0.04	142	1
Q53GD1	Guanine nucleotide-binding protein subunit gamma (Fragment) OS=Homo sapiens PE=2 SV=1	9.72222	1	1	1	1	72	8	8.97	High	Not Found	5.03951e+06		0.389	37	1
P04843	Dolichyl-diphosphooligosaccharide--protein glycosyltransferase subunit 1 OS=Homo sapiens GN=RPN1 PE=1 SV=1	9.06096	4	6	4	1	607	68.5	6.38	High	Not Found	4.85984e+06		0.202	199	4
Q8N1C8	HSPA9 protein (Fragment) OS=Homo sapiens GN=HSPA9 PE=2 SV=1	3.52423	2	2	2	1	681	73.8	6.37	High	Not Found	4.60203e+06		0.077	68	2
P51572	B-cell receptor-associated protein 31 OS=Homo sapiens GN=BCAP31 PE=1 SV=3	3.65854	1	1	1	1	246	28	8.44	High	Not Found	4.51966e+06		0.136	0	1
Q59EN5	Prosaposin variant (Fragment) OS=Homo sapiens PE=2 SV=1	4.33962	2	2	2	1	530	58.7	5.1	High	Not Found	4.51203e+06		0.116	38	2
A0A024QYR8	Transmembrane 9 superfamily member OS=Homo sapiens GN=TM9SF2 PE=2 SV=1	2.26244	1	1	1	1	663	75.7	7.44	High	Not Found	4.30703e+06		0.059	0	1
P02743	Serum amyloid P-component OS=Homo sapiens GN=APCS PE=1 SV=2	3.13901	1	1	1	1	223	25.4	6.54	High	Not Found	4.06788e+06		0.194	38	1
O75964	ATP synthase subunit g, mitochondrial OS=Homo sapiens GN=ATP5L PE=1 SV=3	10.6796	1	1	1	1	103	11.4	9.64	High	Not Found	4.00683e+06		0.259	28	1
A0A024RBH2	Cytoskeleton-associated protein 4, isoform CRA_c OS=Homo sapiens GN=CKAP4 PE=4 SV=1	3.15615	2	2	2	1	602	66	5.92	High	Not Found	3.94818e+06		0.087	36	2
Q92542	Nicastrin OS=Homo sapiens GN=NCSTN PE=1 SV=2	1.12835	1	1	1	1	709	78.4	5.99	High	Not Found	3.89089e+06		0.055	34	1
P80723	Brain acid soluble protein 1 OS=Homo sapiens GN=BASP1 PE=1 SV=2	11.8943	2	2	2	1	227	22.7	4.63	High	Not Found	3.87615e+06		0.274	51	2
Q59GX2	Solute carrier family 2 (Facilitated glucose transporter), member 1 variant (Fragment) OS=Homo sapiens PE=2 SV=1	1.54739	1	1	1	1	517	57	9.47	High	Not Found	3.83547e+06		0.089	0	1
P27105	Erythrocyte band 7 integral membrane protein OS=Homo sapiens GN=STOM PE=1 SV=3	11.4583	2	3	2	1	288	31.7	7.88	High	Not Found	3.82945e+06		0.202	135	2
A0A0B4J269	Uncharacterized protein OS=Homo sapiens PE=1 SV=1	1.88206	1	1	1	1	797	88.3	5.86	High	Not Found	3.74137e+06		0.058	0	1
A0A024R2K1	RAB5A, member RAS oncogene family, isoform CRA_a OS=Homo sapiens GN=RAB5A PE=4 SV=1	25.5814	4	11	2	1	215	23.6	8.15	High	Not Found	3712135		0.668	201	4
Q53Y06	ATPase, H+ transporting, lysosomal 31kDa, V1 subunit E isoform 1 OS=Homo sapiens GN=ATP6V1E1 PE=2 SV=1	3.9823	1	1	1	1	226	26.1	8	High	Not Found	3.70782e+06		0.122	33	1
L7N2F9	Uncharacterized protein (Fragment) OS=Homo sapiens PE=4 SV=1	14.0496	1	5	1	1	121	13.1	7.96	High	Not Found	3.59813e+06		0.292	91	1
P62269	40S ribosomal protein S18 OS=Homo sapiens GN=RPS18 PE=1 SV=3	5.92105	1	1	1	1	152	17.7	10.99	High	Not Found	3.52145e+06		0.155	45	1
P13667	Protein disulfide-isomerase A4 OS=Homo sapiens GN=PDIA4 PE=1 SV=2	3.56589	2	2	2	1	645	72.9	5.07	High	Not Found	3.46476e+06		0.087	58	2
A8K401	Prohibitin, isoform CRA_a OS=Homo sapiens GN=PHB PE=2 SV=1	7.35294	2	2	2	1	272	29.8	5.76	High	Not Found	3.34867e+06		0.212	24	2
Q9NQC3	Reticulon-4 OS=Homo sapiens GN=RTN4 PE=1 SV=2	2.51678	2	2	2	1	1192	129.9	4.5	High	Not Found	3.2627e+06		0.065	63	2
O43688	Phospholipid phosphatase 2 OS=Homo sapiens GN=PLPP2 PE=1 SV=1	3.47222	1	1	1	1	288	32.6	8.35	High	Not Found	3.2321e+06		0.136	36	1
P86790	Vacuolar fusion protein CCZ1 homolog B OS=Homo sapiens GN=CCZ1B PE=1 SV=1	3.52697	1	2	1	1	482	55.8	6.48	High	Not Found	3.10189e+06		0.058	42	1
P11717	Cation-independent mannose-6-phosphate receptor OS=Homo sapiens GN=IGF2R PE=1 SV=3	1.16419	3	3	3	1	2491	274.2	5.94	High	Not Found	3.09662e+06		0.04	93	3
Q8NBS9	Thioredoxin domain-containing protein 5 OS=Homo sapiens GN=TXNDC5 PE=1 SV=2	2.31481	1	1	1	1	432	47.6	5.97	High	Not Found	3.02015e+06		0.072	0	1
A0A024RBA9	RAB21, member RAS oncogene family, isoform CRA_a OS=Homo sapiens GN=RAB21 PE=4 SV=1	6.66667	1	1	1	1	225	24.3	7.94	High	Not Found	2.98736e+06		0.122	85	1
D3DQR0	Protein kinase C and casein kinase substrate in neurons 3, isoform CRA_b OS=Homo sapiens GN=PACSIN3 PE=4 SV=1	4.70588	2	2	2	1	425	48.5	6.28	High	Not Found	2.96642e+06		0.133	52	2
O43493	Trans-Golgi network integral membrane protein 2 OS=Homo sapiens GN=TGOLN2 PE=1 SV=2	2.91667	1	1	1	1	480	51.1	5.73	High	Not Found	2.93178e+06		0.053	0	1
B7Z1K5	Tubulin alpha chain OS=Homo sapiens PE=2 SV=1	8.47784	3	3	3	1	519	57.7	5.07	High	Not Found	2.7682e+06		0.233	74	3
P81605	Dermcidin OS=Homo sapiens GN=DCD PE=1 SV=2	10	1	1	1	1	110	11.3	6.54	High	Not Found	2.64121e+06		0.292	42	1
P19012	Keratin, type I cytoskeletal 15 OS=Homo sapiens GN=KRT15 PE=1 SV=3	8.99123	5	40	1	1	456	49.2	4.77	High	Not Found	2.61861e+06		0.389	565	5
P16070	CD44 antigen OS=Homo sapiens GN=CD44 PE=1 SV=3	2.69542	2	2	2	1	742	81.5	5.33	High	Not Found	2.59317e+06		0.122	58	2
P53801	Pituitary tumor-transforming gene 1 protein-interacting protein OS=Homo sapiens GN=PTTG1IP PE=1 SV=1	13.8889	2	6	2	1	180	20.3	8.79	High	Not Found	2.5786e+06		0.334	148	2
J3QQ67	60S ribosomal protein L18 (Fragment) OS=Homo sapiens GN=RPL18 PE=1 SV=1	13.6842	2	3	2	1	190	21.8	11.72	High	Not Found	2.553e+06		0.311	85	2
A0A087WSV8	Nucleobindin 2, isoform CRA_b OS=Homo sapiens GN=NUCB2 PE=1 SV=1	2.61905	1	1	1	1	420	50.2	5.12	High	Not Found	2.53143e+06		0.059	0	1
A0A024RDQ9	Solute carrier family 7 (Cationic amino acid transporter, y+ system), member 1, isoform CRA_a OS=Homo sapiens GN=SLC7A1 PE=4 SV=1	1.27186	1	1	1	1	629	67.6	5.43	High	Not Found	2.51755e+06		0.072	38	1
A0A0C4DGH0	CD276 antigen OS=Homo sapiens GN=CD276 PE=1 SV=1	3.60825	1	3	1	1	388	41.7	4.78	High	Not Found	2.49704e+06		0.145	84	1
H7BZJ3	Protein disulfide-isomerase A3 (Fragment) OS=Homo sapiens GN=PDIA3 PE=1 SV=1	47.9675	5	12	1	1	123	13.5	7.3	High	Not Found	2.44146e+06		2.594	178	5
Q9Y3E0	Vesicle transport protein GOT1B OS=Homo sapiens GN=GOLT1B PE=1 SV=1	6.52174	1	1	1	1	138	15.4	10.36	High	Not Found	2.42605e+06		0.292	32	1
A0A024R438	ATG9 autophagy related 9 homolog A (S. cerevisiae), isoform CRA_a OS=Homo sapiens GN=ATG9A PE=4 SV=1	1.07271	1	1	1	1	839	94.4	6.67	High	Not Found	2.39375e+06		0.042	42	1
A0A024R0W3	Solute carrier family 38, member 2, isoform CRA_b OS=Homo sapiens GN=SLC38A2 PE=4 SV=1	3.16206	1	2	1	1	506	56	8	High	Not Found	2.16315e+06		0.129	53	1
B4E141	cDNA FLJ61028, highly similar to Golgi SNAP receptor complex member 2 OS=Homo sapiens PE=2 SV=1	3.01724	1	1	1	1	232	26.9	7.72	High	Not Found	2.12462e+06		0.105	31	1
B3KM36	cDNA FLJ10153 fis, clone HEMBA1003417, highly similar to BAG family molecular chaperone regulator 2 OS=Homo sapiens PE=2 SV=1	3.79147	1	1	1	1	211	23.7	6.7	High	Not Found	2.1138e+06		0.105	0	1
A8K2G0	cDNA FLJ76605, highly similar to Homo sapiens secretory carrier membrane protein 1 (SCAMP1), transcript variant 1, mRNA OS=Homo sapiens PE=2 SV=1	6.80473	1	3	1	1	338	37.8	7.11	High	Not Found	2.08124e+06		0.136	39	1
P05387	60S acidic ribosomal protein P2 OS=Homo sapiens GN=RPLP2 PE=1 SV=1	10.4348	1	2	1	1	115	11.7	4.54	High	Not Found	1.98692e+06		0.468	34	1
Q86Y82	Syntaxin-12 OS=Homo sapiens GN=STX12 PE=1 SV=1	3.26087	1	1	1	1	276	31.6	5.59	High	Not Found	1.98094e+06		0.116	61	1
P08238	Heat shock protein HSP 90-beta OS=Homo sapiens GN=HSP90AB1 PE=1 SV=4	3.59116	2	5	1	1	724	83.2	5.03	High	Not Found	1.96803e+06		0.081	65	2
B4E1J8	cDNA FLJ56285, highly similar to ADP-ribosylation factor-like protein 8B OS=Homo sapiens PE=2 SV=1	7.56303	2	3	2	1	238	27.2	9.66	High	Not Found	1.89006e+06		0.274	20	2
A0A0X9UWJ6	MS-B1 light chain variable region (Fragment) OS=Homo sapiens PE=2 SV=1	14.9533	1	2	1	1	107	11.5	7.96	High	Not Found	1.87687e+06		0.468	86	1
A0A024R5Z7	Annexin OS=Homo sapiens GN=ANXA2 PE=3 SV=1	5.01475	2	2	2	1	339	38.6	7.75	High	Not Found	1.87502e+06		0.15	47	2
Q1KLZ0	HCG15971, isoform CRA_a OS=Homo sapiens GN=PS1TP5BP1 PE=2 SV=1	40.8	12	59	1	1	375	41.7	5.48	High	Not Found	1.84569e+06		2.981	710	12
A0A0B7MI12	MHC class I antigen OS=Homo sapiens GN=HLA-B PE=3 SV=1	13.5359	4	5	1	1	362	40.5	5.99	High	Not Found	1.79582e+06		0.374	121	4
A0A0S4XR59	MHC class I antigen OS=Homo sapiens GN=HLA-A PE=3 SV=1	18.9041	6	8	3	1	365	40.9	6.7	High	Not Found	1.78869e+06		0.638	157	6
A8K6A6	cDNA FLJ78619, highly similar to Homo sapiens melanoma cell adhesion molecule (MCAM), mRNA OS=Homo sapiens PE=2 SV=1	1.39319	1	1	1	1	646	71.6	5.67	High	Not Found	1.78031e+06		0.049	33	1
A0A024R7M0	Transmembrane emp24 protein transport domain containing 9, isoform CRA_a OS=Homo sapiens GN=TMED9 PE=3 SV=1	4.68085	1	3	1	1	235	27.3	8.02	High	Not Found	1.77638e+06		0.136	40	1
P51151	Ras-related protein Rab-9A OS=Homo sapiens GN=RAB9A PE=1 SV=1	6.96517	1	1	1	1	201	22.8	5.47	High	Not Found	1.76322e+06		0.136	0	1
Q59GR1	Niemann-Pick disease, type C1 variant (Fragment) OS=Homo sapiens PE=4 SV=1	0.543057	1	1	1	1	1289	143.1	5.45	High	Not Found	1.73431e+06		0.042	0	1
H0Y5K5	Endoplasmic reticulum-Golgi intermediate compartment protein 3 (Fragment) OS=Homo sapiens GN=ERGIC3 PE=1 SV=1	2.267	1	1	1	1	397	44.6	6.47	High	Not Found	1.72139e+06		0.089	35	1
S4R3N1	Protein HSPE1-MOB4 OS=Homo sapiens GN=HSPE1-MOB4 PE=3 SV=1	5.36398	1	5	1	1	261	29.7	6.16	High	Not Found	1.70847e+06		0.101	103	1
O15400	Syntaxin-7 OS=Homo sapiens GN=STX7 PE=1 SV=4	9.57854	2	7	2	1	261	29.8	5.55	High	Not Found	1.6745e+06		0.259	138	2
O95295	SNARE-associated protein Snapin OS=Homo sapiens GN=SNAPIN PE=1 SV=1	15.4412	1	1	1	1	136	14.9	9.31	High	Not Found	1.66797e+06		0.233	49	1
A5Y5A3	PC1/MRPS28 fusion protein OS=Homo sapiens PE=2 SV=1	4.31655	1	3	1	1	278	31.2	6.19	High	Not Found	1.59607e+06		0.096	96	1
A0A024R0P9	Translocase of outer mitochondrial membrane 40 homolog (Yeast), isoform CRA_c OS=Homo sapiens GN=TOMM40 PE=4 SV=1	3.04709	1	1	1	1	361	37.9	7.25	High	Not Found	1.55204e+06		0.136	0	1
B2RA03	cDNA, FLJ94640, highly similar to Homo sapiens keratin 18 (KRT18), mRNA OS=Homo sapiens PE=2 SV=1	6.51163	3	26	2	1	430	48	5.38	High	Not Found	1.52575e+06		0.189	368	3
P62280	40S ribosomal protein S11 OS=Homo sapiens GN=RPS11 PE=1 SV=3	5.06329	1	1	1	1	158	18.4	10.3	High	Not Found	1.49785e+06		0.166	41	1
P61165	Transmembrane protein 258 OS=Homo sapiens GN=TMEM258 PE=1 SV=1	10.1266	1	1	1	1	79	9.1	5.83	High	Not Found	1.47513e+06		0.778	0	1
A7E2Y5	DnaJ (Hsp40) homolog, subfamily C, member 13 OS=Homo sapiens GN=DNAJC13 PE=2 SV=1	0.757914	1	1	1	1	2243	254.3	6.76	High	Not Found	1.45169e+06		0.013	41	1
D9HTE9	Plasma membrane citrate carrier OS=Homo sapiens GN=SLC25A1 PE=2 SV=1	3.45912	1	1	1	1	318	35	9.99	High	Not Found	1.44894e+06		0.077	34	1
B4DJQ5	cDNA FLJ59211, highly similar to Glucosidase 2 subunit beta OS=Homo sapiens PE=2 SV=1	2.24299	1	1	1	1	535	60.1	4.42	High	Not Found	1.44093e+06		0.08	0	1
P05023	Sodium/potassium-transporting ATPase subunit alpha-1 OS=Homo sapiens GN=ATP1A1 PE=1 SV=1	1.66178	2	3	2	1	1023	112.8	5.49	High	Not Found	1.40231e+06		0.075	59	2
P05556	Integrin beta-1 OS=Homo sapiens GN=ITGB1 PE=1 SV=2	1.12782	1	1	1	1	798	88.4	5.39	High	Not Found	1.39708e+06		0.044	29	1
P62701	40S ribosomal protein S4, X isoform OS=Homo sapiens GN=RPS4X PE=1 SV=2	2.6616	1	1	1	1	263	29.6	10.15	High	Not Found	1.39579e+06		0.093	0	1
P50402	Emerin OS=Homo sapiens GN=EMD PE=1 SV=1	3.93701	1	1	1	1	254	29	5.5	High	Not Found	1.33943e+06		0.155	32	1
O00116	Alkyldihydroxyacetonephosphate synthase, peroxisomal OS=Homo sapiens GN=AGPS PE=1 SV=1	1.21581	1	1	1	1	658	72.9	7.34	High	Not Found	1.31471e+06		0.048	40	1
B4DLJ3	cDNA FLJ51495, highly similar to ADP-ribosylation factor 5 OS=Homo sapiens PE=2 SV=1	4.80349	1	2	1	1	229	25.4	7.66	High	Not Found	1.30276e+06		0.155	46	1
Q15286	Ras-related protein Rab-35 OS=Homo sapiens GN=RAB35 PE=1 SV=1	10.9453	2	16	1	1	201	23	8.29	High	Not Found	1.23051e+06		0.334	403	2
A0A024QZ30	Succinate dehydrogenase [ubiquinone] flavoprotein subunit, mitochondrial OS=Homo sapiens GN=SDHA PE=3 SV=1	3.31325	2	2	2	1	664	72.6	7.39	High	Not Found	1.20763e+06		0.089	40	2
A8K556	cDNA FLJ78217 OS=Homo sapiens PE=2 SV=1	3.64146	1	1	1	1	357	40.3	8.15	High	Not Found	1.0942e+06		0.136	35	1
A0A0S2Z5H3	Clathrin interactor 1 isoform 2 (Fragment) OS=Homo sapiens GN=CLINT1 PE=2 SV=1	1.71073	1	1	1	1	643	70.3	6.58	High	Not Found	1.0444e+06		0.077	35	1
H0Y6T8	Ras-related protein Rab-18 (Fragment) OS=Homo sapiens GN=RAB18 PE=1 SV=1	4.46735	1	1	1	1	291	33	8.95	High	Not Found	988316		0.089	29	1
B4DR61	Protein transport protein Sec61 subunit alpha isoform 1 OS=Homo sapiens GN=SEC61A1 PE=1 SV=1	2.28216	1	1	1	1	482	52.9	8.24	High	Not Found	928593		0.096	28	1
A0A087WVQ6	Clathrin heavy chain OS=Homo sapiens GN=CLTC PE=1 SV=1	0.77427	1	2	1	1	1679	191.9	5.69	High	Not Found	881408		0.019	43	1
A8K4E0	cDNA FLJ78122 OS=Homo sapiens PE=2 SV=1	5.49133	1	1	1	1	346	36	7.75	High	Not Found	838740		0.101	0	1
A0A024R755	Calumenin, isoform CRA_a OS=Homo sapiens GN=CALU PE=4 SV=1	3.49206	1	1	1	1	315	37.1	4.59	High	Not Found	760237		0.096	31	1
P27635	60S ribosomal protein L10 OS=Homo sapiens GN=RPL10 PE=1 SV=4	4.20561	1	1	1	1	214	24.6	10.08	High	Not Found	718169		0.101	40	1
A0A0C4DFL7	Lanosterol 14-alpha demethylase OS=Homo sapiens GN=CYP51A1 PE=1 SV=1	1.57171	1	1	1	1	509	57.2	8.53	High	Not Found	686658		0.068	0	1
Q15293	Reticulocalbin-1 OS=Homo sapiens GN=RCN1 PE=1 SV=1	7.85498	2	3	2	1	331	38.9	5	High	Not Found	679662		0.212	34	2
Q14210	Lymphocyte antigen 6D OS=Homo sapiens GN=LY6D PE=1 SV=1	7.8125	1	1	1	1	128	13.3	8.21	High	Not Found	644941		0.334	42	1
Q96T51	RUN and FYVE domain-containing protein 1 OS=Homo sapiens GN=RUFY1 PE=1 SV=2	1.12994	1	1	1	1	708	79.8	5.74	High	Not Found	556607		0.032	0	1
Q969X5	Endoplasmic reticulum-Golgi intermediate compartment protein 1 OS=Homo sapiens GN=ERGIC1 PE=1 SV=1	3.44828	1	2	1	1	290	32.6	7.06	High	Not Found	546063		0.129	40	1
Q96A57	Transmembrane protein 230 OS=Homo sapiens GN=TMEM230 PE=1 SV=1	5.83333	1	1	1	1	120	13.2	9.31	High	Not Found	544924		0.259	39	1
P15529	Membrane cofactor protein OS=Homo sapiens GN=CD46 PE=1 SV=3	2.04082	1	1	1	1	392	43.7	6.74	High	Not Found	446434		0.122	46	1
P53992	Protein transport protein Sec24C OS=Homo sapiens GN=SEC24C PE=1 SV=3	0.731261	1	1	1	1	1094	118.2	7.06	High	Not Found	322086		0.041	53	1
P12273	Prolactin-inducible protein OS=Homo sapiens GN=PIP PE=1 SV=1	8.21918	1	1	1	1	146	16.6	8.05	High	Not Found			0.194	66	1
J3QRV6	Ubiquitin carboxyl-terminal hydrolase 22 OS=Homo sapiens GN=USP22 PE=4 SV=1	15.9794	1	1	1	1	194	20.3	12.12	High	Not Found			0.155	0	1
A0A059QXM3	Cytochrome c oxidase subunit 1 OS=Homo sapiens GN=COX1 PE=3 SV=1	6.04288	1	1	1	1	513	56.8	7.03	High	Not Found			0.292	0	1
Q9UP95	Solute carrier family 12 member 4 OS=Homo sapiens GN=SLC12A4 PE=1 SV=2	1.10599	1	1	1	1	1085	120.6	6.44	High	Not Found			0.036	0	1
