# Supplementary material for: CHML promotes liver cancer metastasis by facilitating Rab14 recycle
Source: Nat Commun. 2019 Jun 7;10:2510. doi: 10.1038/s41467-019-10364-0 (PMC6555802; doi:10.1038/s41467-019-10364-0)
Supplement: Supplementary file 6 — Supplementary Data 3 [file 41467_2019_10364_MOESM6_ESM.xlsx]

## Sheet: Supplementary Data 3
Description	Coverage	# Peptides	# PSMs	# Unique Peptides	# Protein Groups	# AAs	MW [kDa]	calc. pI	Found in Sample: [S2] F2: CTW_2	Found in Sample: [S1] F1: CTW_1	CTW_2	CTW_1	emPAI	Score Mascot	# Peptides Mascot
membrane fusion	Q9NZM1	Myoferlin OS=Homo sapiens GN=MYOF PE=1 SV=1	14.7016	27	47	27	1	2061	234.6	6.18	High	High	1.19993e+07	3.24118e+06	0.482	440
CD98	J3KPF3	4F2 cell-surface antigen heavy chain OS=Homo sapiens GN=SLC3A2 PE=1 SV=1	25.3566	12	27	12	1	631	68.1	5.05	High	Not Found	2.02087e+07		1.246	423
ER glycoprotein; wnt	P30101	Protein disulfide-isomerase A3 OS=Homo sapiens GN=PDIA3 PE=1 SV=4	15.4455	7	14	3	1	505	56.7	6.35	High	Not Found	6.55222e+06		0.455	201
Muc13	Q9H3R2	Mucin-13 OS=Homo sapiens GN=MUC13 PE=1 SV=3	21.875	7	27	7	1	512	54.6	5.07	High	High	3.30873e+07	1.47516e+07	2.325	927
ER chaperone	A0A024R8S5	Protein disulfide-isomerase OS=Homo sapiens GN=P4HB PE=2 SV=1	10.6299	6	6	6	1	508	57.1	4.87	High	Not Found	5.35691e+06		0.35	54
ALPL	B2R6Q2	Alkaline phosphatase OS=Homo sapiens PE=2 SV=1	14.1221	6	27	6	1	524	57.2	6.57	High	High	2.46585e+07	6.46448e+06	0.54	474
PDIA3	H7BZJ3	Protein disulfide-isomerase A3 (Fragment) OS=Homo sapiens GN=PDIA3 PE=1 SV=1	47.9675	5	12	1	1	123	13.5	7.3	High	Not Found	2.44146e+06		2.594	178
lysosome	P11279	Lysosome-associated membrane glycoprotein 1 OS=Homo sapiens GN=LAMP1 PE=1 SV=3	10.5516	4	17	4	1	417	44.9	8.75	High	High	1.42011e+07	1.18696e+06	0.374	367
mem mediate NAKATPase to cytoskeleton	B7ZKQ8	PODXL protein OS=Homo sapiens GN=PODXL PE=2 SV=1	6.78571	4	8	4	1	560	58.8	5.49	High	Not Found	9.93991e+06		0.359	69
IGF2R; lysosome	P11717	Cation-independent mannose-6-phosphate receptor OS=Homo sapiens GN=IGF2R PE=1 SV=3	1.16419	3	3	3	1	2491	274.2	5.94	High	Not Found	3.09662e+06		0.04	93
mito respiratory complex	A0A024QZ30	Succinate dehydrogenase [ubiquinone] flavoprotein subunit, mitochondrial OS=Homo sapiens GN=SDHA PE=3 SV=1	3.31325	2	2	2	1	664	72.6	7.39	High	Not Found	1.20763e+06		0.089	40
ER glycoprotein	P13667	Protein disulfide-isomerase A4 OS=Homo sapiens GN=PDIA4 PE=1 SV=2	3.56589	2	2	2	1	645	72.9	5.07	High	Not Found	3.46476e+06		0.087	58
CD147	B4DNE1	cDNA FLJ52708, highly similar to Basigin OS=Homo sapiens PE=2 SV=1	4.41558	2	3	2	1	385	42.2	5.66	High	Not Found	5.26334e+06		0.233	39
nucleus; PM	P80723	Brain acid soluble protein 1 OS=Homo sapiens GN=BASP1 PE=1 SV=2	11.8943	2	2	2	1	227	22.7	4.63	High	Not Found	3.87615e+06		0.274	51
CD44	P16070	CD44 antigen OS=Homo sapiens GN=CD44 PE=1 SV=3	2.69542	2	2	2	1	742	81.5	5.33	High	Not Found	2.59317e+06		0.122	58
mem calcium binding; signal;	A0A024R5Z7	Annexin OS=Homo sapiens GN=ANXA2 PE=3 SV=1	5.01475	2	2	2	1	339	38.6	7.75	High	Not Found	1.87502e+06		0.15	47
DKK1 receptor	A0A024RBH2	Cytoskeleton-associated protein 4, isoform CRA_c OS=Homo sapiens GN=CKAP4 PE=4 SV=1	3.15615	2	2	2	1	602	66	5.92	High	Not Found	3.94818e+06		0.087	36
type I; PTTG1 binding and translocation	P53801	Pituitary tumor-transforming gene 1 protein-interacting protein OS=Homo sapiens GN=PTTG1IP PE=1 SV=1	13.8889	2	6	2	1	180	20.3	8.79	High	Not Found	2.5786e+06		0.334	148
PHB	A8K401	Prohibitin, isoform CRA_a OS=Homo sapiens GN=PHB PE=2 SV=1	7.35294	2	2	2	1	272	29.8	5.76	High	Not Found	3.34867e+06		0.212	24
vesicle traffic	A8K865	cDNA FLJ75789, highly similar to Homo sapiens synaptophysin-like 1 (SYPL1), transcript variant 1, mRNA OS=Homo sapiens PE=2 SV=1	4.2471	1	2	1	1	259	28.5	7.99	High	Not Found	2.82407e+07		0.212	92
ER to Golgi; PM to phagesome	A0A024R438	ATG9 autophagy related 9 homolog A (S. cerevisiae), isoform CRA_a OS=Homo sapiens GN=ATG9A PE=4 SV=1	1.07271	1	1	1	1	839	94.4	6.67	High	Not Found	2.39375e+06		0.042	42
surface recycling to Golgi	A8K2G0	cDNA FLJ76605, highly similar to Homo sapiens secretory carrier membrane protein 1 (SCAMP1), transcript variant 1, mRNA OS=Homo sapiens PE=2 SV=1	6.80473	1	3	1	1	338	37.8	7.11	High	Not Found	2.08124e+06		0.136	39
recycling; EGFR integrin	Q86Y82	Syntaxin-12 OS=Homo sapiens GN=STX12 PE=1 SV=1	3.26087	1	1	1	1	276	31.6	5.59	High	Not Found	1.98094e+06		0.116	61
ERGIC3	H0Y5K5	Endoplasmic reticulum-Golgi intermediate compartment protein 3 (Fragment) OS=Homo sapiens GN=ERGIC3 PE=1 SV=1	2.267	1	1	1	1	397	44.6	6.47	High	Not Found	1.72139e+06		0.089	35
ER ion channel	A0A024QYW3	Proteolipid protein 2 (Colonic epithelium-enriched), isoform CRA_a OS=Homo sapiens GN=PLP2 PE=4 SV=1	8.55263	1	8	1	1	152	16.7	7.24	High	Not Found	2.5684e+07		0.389	156
ER; disulfide	Q8NBS9	Thioredoxin domain-containing protein 5 OS=Homo sapiens GN=TXNDC5 PE=1 SV=2	2.31481	1	1	1	1	432	47.6	5.97	High	Not Found	3.02015e+06		0.072	0
golgi	A0A087WSV8	Nucleobindin 2, isoform CRA_b OS=Homo sapiens GN=NUCB2 PE=1 SV=1	2.61905	1	1	1	1	420	50.2	5.12	High	Not Found	2.53143e+06		0.059	0
interin cell surface known migration factor	P48509	CD151 antigen OS=Homo sapiens GN=CD151 PE=1 SV=3	3.55731	1	1	1	1	253	28.3	7.47	High	Not Found	1.42297e+07		0.136	28
CD276	A0A0C4DGH0	CD276 antigen OS=Homo sapiens GN=CD276 PE=1 SV=1	3.60825	1	3	1	1	388	41.7	4.78	High	Not Found	2.49704e+06		0.145	84
Muc18, CD146	A8K6A6	cDNA FLJ78619, highly similar to Homo sapiens melanoma cell adhesion molecule (MCAM), mRNA OS=Homo sapiens PE=2 SV=1	1.39319	1	1	1	1	646	71.6	5.67	High	Not Found	1.78031e+06		0.049	33
integrin	P05556	Integrin beta-1 OS=Homo sapiens GN=ITGB1 PE=1 SV=2	1.12782	1	1	1	1	798	88.4	5.39	High	Not Found	1.39708e+06		0.044	29
GPCR5A; GPCR; retinoic aicd	A8K556	cDNA FLJ78217 OS=Homo sapiens PE=2 SV=1	3.64146	1	1	1	1	357	40.3	8.15	High	Not Found	1.0942e+06		0.136	35
LYPD3; PM	A8K4E0	cDNA FLJ78122 OS=Homo sapiens PE=2 SV=1	5.49133	1	1	1	1	346	36	7.75	High	Not Found	838740		0.101	0
PM	P12273	Prolactin-inducible protein OS=Homo sapiens GN=PIP PE=1 SV=1	8.21918	1	1	1	1	146	16.6	8.05	High	Not Found			0.194	66
F-actin polymerization	P23528	Cofilin-1 OS=Homo sapiens GN=CFL1 PE=1 SV=3	7.22892	1	1	1	1	166	18.5	8.09	High	Not Found	8928614		0.166	49
peroxisome; lipid metabolism;	O00116	Alkyldihydroxyacetonephosphate synthase, peroxisomal OS=Homo sapiens GN=AGPS PE=1 SV=1	1.21581	1	1	1	1	658	72.9	7.34	High	Not Found	1.31471e+06		0.048	40
nucleus	J3QRV6	Ubiquitin carboxyl-terminal hydrolase 22 OS=Homo sapiens GN=USP22 PE=4 SV=1	15.9794	1	1	1	1	194	20.3	12.12	High	Not Found			0.155	0
Rab1A	Q5U0I6	H.sapiens ras-related Hrab1A protein OS=Homo sapiens GN=RAB1A PE=2 SV=1	66.3415	11	33	4	1	205	22.7	6.21	High	Not Found	8.7098e+06		3.281	805

## Sheet: Sheet3
# Peptides	# PSMs	# Unique Peptides	# Protein Groups	# AAs	MW [kDa]	calc. pI	Found in Sample: [S2] F2: CTW_2	Found in Sample: [S1] F1: CTW_1	CTW_2	CTW_1	emPAI	Score Mascot	# Peptides Mascot
Myoferlin OS=Homo sapiens GN=MYOF PE=1 SV=1	14.7016	27	47	27	1	2061	234.6	6.18	High	High	1.19993e+07	3.24118e+06	0.482	440
4F2 cell-surface antigen heavy chain OS=Homo sapiens GN=SLC3A2 PE=1 SV=1	25.3566	12	27	12	1	631	68.1	5.05	High	Not Found	2.02087e+07		1.246	423
Protein disulfide-isomerase A3 OS=Homo sapiens GN=PDIA3 PE=1 SV=4	15.4455	7	14	3	1	505	56.7	6.35	High	Not Found	6.55222e+06		0.455	201
Mucin-13 OS=Homo sapiens GN=MUC13 PE=1 SV=3	21.875	7	27	7	1	512	54.6	5.07	High	High	3.30873e+07	1.47516e+07	2.325	927
Protein disulfide-isomerase OS=Homo sapiens GN=P4HB PE=2 SV=1	10.6299	6	6	6	1	508	57.1	4.87	High	Not Found	5.35691e+06		0.35	54
Alkaline phosphatase OS=Homo sapiens PE=2 SV=1	14.1221	6	27	6	1	524	57.2	6.57	High	High	2.46585e+07	6.46448e+06	0.54	474
Protein disulfide-isomerase A3 (Fragment) OS=Homo sapiens GN=PDIA3 PE=1 SV=1	47.9675	5	12	1	1	123	13.5	7.3	High	Not Found	2.44146e+06		2.594	178
Lysosome-associated membrane glycoprotein 1 OS=Homo sapiens GN=LAMP1 PE=1 SV=3	10.5516	4	17	4	1	417	44.9	8.75	High	High	1.42011e+07	1.18696e+06	0.374	367
PODXL protein OS=Homo sapiens GN=PODXL PE=2 SV=1	6.78571	4	8	4	1	560	58.8	5.49	High	Not Found	9.93991e+06		0.359	69
Cation-independent mannose-6-phosphate receptor OS=Homo sapiens GN=IGF2R PE=1 SV=3	1.16419	3	3	3	1	2491	274.2	5.94	High	Not Found	3.09662e+06		0.04	93
Succinate dehydrogenase [ubiquinone] flavoprotein subunit, mitochondrial OS=Homo sapiens GN=SDHA PE=3 SV=1	3.31325	2	2	2	1	664	72.6	7.39	High	Not Found	1.20763e+06		0.089	40
Protein disulfide-isomerase A4 OS=Homo sapiens GN=PDIA4 PE=1 SV=2	3.56589	2	2	2	1	645	72.9	5.07	High	Not Found	3.46476e+06		0.087	58
cDNA FLJ52708, highly similar to Basigin OS=Homo sapiens PE=2 SV=1	4.41558	2	3	2	1	385	42.2	5.66	High	Not Found	5.26334e+06		0.233	39
Brain acid soluble protein 1 OS=Homo sapiens GN=BASP1 PE=1 SV=2	11.8943	2	2	2	1	227	22.7	4.63	High	Not Found	3.87615e+06		0.274	51
CD44 antigen OS=Homo sapiens GN=CD44 PE=1 SV=3	2.69542	2	2	2	1	742	81.5	5.33	High	Not Found	2.59317e+06		0.122	58
Annexin OS=Homo sapiens GN=ANXA2 PE=3 SV=1	5.01475	2	2	2	1	339	38.6	7.75	High	Not Found	1.87502e+06		0.15	47
Cytoskeleton-associated protein 4, isoform CRA_c OS=Homo sapiens GN=CKAP4 PE=4 SV=1	3.15615	2	2	2	1	602	66	5.92	High	Not Found	3.94818e+06		0.087	36
Pituitary tumor-transforming gene 1 protein-interacting protein OS=Homo sapiens GN=PTTG1IP PE=1 SV=1	13.8889	2	6	2	1	180	20.3	8.79	High	Not Found	2.5786e+06		0.334	148
Prohibitin, isoform CRA_a OS=Homo sapiens GN=PHB PE=2 SV=1	7.35294	2	2	2	1	272	29.8	5.76	High	Not Found	3.34867e+06		0.212	24
cDNA FLJ75789, highly similar to Homo sapiens synaptophysin-like 1 (SYPL1), transcript variant 1, mRNA OS=Homo sapiens PE=2 SV=1	4.2471	1	2	1	1	259	28.5	7.99	High	Not Found	2.82407e+07		0.212	92
ATG9 autophagy related 9 homolog A (S. cerevisiae), isoform CRA_a OS=Homo sapiens GN=ATG9A PE=4 SV=1	1.07271	1	1	1	1	839	94.4	6.67	High	Not Found	2.39375e+06		0.042	42
cDNA FLJ76605, highly similar to Homo sapiens secretory carrier membrane protein 1 (SCAMP1), transcript variant 1, mRNA OS=Homo sapiens PE=2 SV=1	6.80473	1	3	1	1	338	37.8	7.11	High	Not Found	2.08124e+06		0.136	39
Syntaxin-12 OS=Homo sapiens GN=STX12 PE=1 SV=1	3.26087	1	1	1	1	276	31.6	5.59	High	Not Found	1.98094e+06		0.116	61
Endoplasmic reticulum-Golgi intermediate compartment protein 3 (Fragment) OS=Homo sapiens GN=ERGIC3 PE=1 SV=1	2.267	1	1	1	1	397	44.6	6.47	High	Not Found	1.72139e+06		0.089	35
Proteolipid protein 2 (Colonic epithelium-enriched), isoform CRA_a OS=Homo sapiens GN=PLP2 PE=4 SV=1	8.55263	1	8	1	1	152	16.7	7.24	High	Not Found	2.5684e+07		0.389	156
Thioredoxin domain-containing protein 5 OS=Homo sapiens GN=TXNDC5 PE=1 SV=2	2.31481	1	1	1	1	432	47.6	5.97	High	Not Found	3.02015e+06		0.072	0
Nucleobindin 2, isoform CRA_b OS=Homo sapiens GN=NUCB2 PE=1 SV=1	2.61905	1	1	1	1	420	50.2	5.12	High	Not Found	2.53143e+06		0.059	0
CD151 antigen OS=Homo sapiens GN=CD151 PE=1 SV=3	3.55731	1	1	1	1	253	28.3	7.47	High	Not Found	1.42297e+07		0.136	28
CD276 antigen OS=Homo sapiens GN=CD276 PE=1 SV=1	3.60825	1	3	1	1	388	41.7	4.78	High	Not Found	2.49704e+06		0.145	84
cDNA FLJ78619, highly similar to Homo sapiens melanoma cell adhesion molecule (MCAM), mRNA OS=Homo sapiens PE=2 SV=1	1.39319	1	1	1	1	646	71.6	5.67	High	Not Found	1.78031e+06		0.049	33
Integrin beta-1 OS=Homo sapiens GN=ITGB1 PE=1 SV=2	1.12782	1	1	1	1	798	88.4	5.39	High	Not Found	1.39708e+06		0.044	29
cDNA FLJ78217 OS=Homo sapiens PE=2 SV=1	3.64146	1	1	1	1	357	40.3	8.15	High	Not Found	1.0942e+06		0.136	35
cDNA FLJ78122 OS=Homo sapiens PE=2 SV=1	5.49133	1	1	1	1	346	36	7.75	High	Not Found	838740		0.101	0
Prolactin-inducible protein OS=Homo sapiens GN=PIP PE=1 SV=1	8.21918	1	1	1	1	146	16.6	8.05	High	Not Found			0.194	66
Cofilin-1 OS=Homo sapiens GN=CFL1 PE=1 SV=3	7.22892	1	1	1	1	166	18.5	8.09	High	Not Found	8928614		0.166	49
Alkyldihydroxyacetonephosphate synthase, peroxisomal OS=Homo sapiens GN=AGPS PE=1 SV=1	1.21581	1	1	1	1	658	72.9	7.34	High	Not Found	1.31471e+06		0.048	40
Ubiquitin carboxyl-terminal hydrolase 22 OS=Homo sapiens GN=USP22 PE=4 SV=1	15.9794	1	1	1	1	194	20.3	12.12	High	Not Found			0.155	0
H.sapiens ras-related Hrab1A protein OS=Homo sapiens GN=RAB1A PE=2 SV=1	66.3415	11	33	4	1	205	22.7	6.21	High	Not Found	8.7098e+06		3.281	805
