# Supplementary material for: CHML promotes liver cancer metastasis by facilitating Rab14 recycle
Source: Nat Commun. 2019 Jun 7;10:2510. doi: 10.1038/s41467-019-10364-0 (PMC6555802; doi:10.1038/s41467-019-10364-0)
Supplement: Supplementary file 8 — Source Data [file 41467_2019_10364_MOESM8_ESM.xlsx]

## Sheet: Fig 1
Fig 1a	patient number	CHML mRNA expression		Fig 1c					Fig 1e and g	H-score	survivaltime	relapse time (month)
	095262	-4.63								10	73
	066550	-1.28								13	270	1
	059080	-0.57								15	287	4
	091068	-0.04								15	150	1
	090494	0.12								16	447	3
	060999	0.21								17	1710
	061653	0.24								21	129	1
	063870	0.54								24	57	1
	098203	0.57								25	185	1
	065287	0.79								25	347	2
	121263	1.22								26	223	1
	083378	1.58								26	1006	1
	077216	1.66								31	260	3
	098698	1.69								31	193	2
	116433	1.74								32	607	12
	097230	1.75								33	56
	075759	1.81								33	289	6
	061450	1.85								34	888	19
	064687	1.92								35	62	2
	062594	1.98								35	116	1
	098271	2								36	243	2
	116872	2.13								36	131
	116593	2.14								37	1000
	121421	2.19								37	440
	064337	2.39								38	95
	120692	2.42								40	122
	084714	2.58								40	1830
	116083	2.75								40	170	2
	062997	2.76								40	96	1
	060945	2.78								40	230	2
	063653	2.83								40	100	1
	115360	2.96								40	114	1
	090110	3.28								41	2130	15
	116445	3.4								41	65	2
	093402	3.44								41	288	1
	064926	3.53								42	69
	083692	3.63								42	1980	35
	060842	3.7								43	103
	076934	3.77								43	100	3
	061266	3.94								43	138	1
	064927	4.47								44	747	3
	115851	4.53								45	180	3
	087624	4.6								45	1323	37
	090125	4.75								46	360	11
	084116	5.34								46	165	1
	066715	5.58								47	80	1
										48	102	2
										49	132
										50	803
										51	2070
										51	240	6
										51	2190	1
										51	2160	11
										51	60	2
										52	139
										52	40
										52	90	3
										52	75	1
										52	139	2
										52	92	1
										53	400
										53	2070
										53	1440	19
										54	45	1
										54	1800	17
										54	93	1
										54	40	1
										54	228	3
										54	133	1
										55	157
										56	264	3
										56	46	2
										56	150	1
										56	1710
										57	441
										57	231	6
										58	2070
										58	960	5
										58	281	9
										58	174	1
										58	157	4
										59	57
										59	2010	25
										60	40	1
										60	185	1
										60	106	2
										60	439	1
										60	84	2
										60	135	2
										60	125	1
										61	38
										61	90	2
										61	201	3
										61	609	20
										61	360	1
										62	180	2
										62	87	1
										62	193	2
										63	40	1
										63	385	2
										63	60	1
										63	256	2
										64	50	1
										64	144	3
										64	193	4
										65	2040	37
										65	108	2
										65	158	5
										65	136	4
										65	114	1
										65	146	2
										65	224	2
										66	120
										66	114	2
										67	263
										67	398
										67	97	1
										67	120	1
										68	353	3
										68	165	2
										68	85	1
										68	795	14
										68	621	3
										68	270	1
										69	30
										70	95
										70	126	2
										70	134	1
										70	1950
										70	187	1
										70	300	3
										71	90
										71	167	1
										71	250	2
										71	46	1
										71	50	2
										71	98	1
										71	222	7
										71	78	1
										71	153	3
										71	92
										71	655	3
										72	460
										72	130
										72	1034	2
										72	132	1
										72	150	2
										72	191	1
										72	180	1
										72	384	1
										72	67	2
										72	54	1
										72	144	2
										72	500	2
										73	49	1
										73	137	1
										73	50	1
										74	302	3
										74	1155	13
										74	327	5
										74	1516
										74	365	3
										75	93	1
										75	60	1
										75	55	1
										75	54	1
										75	447	2
										75	457	5
										76	60
										76	76
										76	76
										76	42	1
										76	129	2
										76	156	1
										76	232	1
										76	177	2
										76	669
										76	878	10
										76	148	3
										76	420	5
										77	1350
										77	750
										77	110
										77	93	1
										77	1429	14
										77	130	1
										77	264	6
										77	930	11
										77	1523	2
										77	1530
										78	25
										78	1680	1
										78	637	2
										78	60	1
										78	83	1
										78	87	1
										78	171
										79	24
										79	1800
										79	2160	71
										79	62	2
										79	1980	16
										79	202	1
										79	540	4
										79	150
										79	400	3
										80	440	4
										80	234	8
										80	60	2
										80	87	1
										81	2010
										81	60
										81	543	8
										81	135	2
										81	75	2
										81	1540	6
										81	156	1
										81	1444	4
										81	532	6
										81	83	1
										82	286	9
										82	216	1
										82	534	1
										82	205	1
										82	441	10
										82	99	2
										82	513	17
										83	48
										83	978
										83	36
										83	57	1
										83	40	1
										83	304
										84	92
										84	74
										84	30
										84	537	8
										84	42	1
										84	100	1
										84	150
										84	825	15
										85	75
										85	352
										85	282	4
										85	70	2
										85	50
										86	71
										86	78
										86	60	2
										86	221	1
										87	57
										88	66
										88	138	4
										88	76	2
										88	124	2
										88	278
										88	567	2
										88	780	1
										89	120	1
										89	114	2
										90	132	2
										90	62	1
										90	49	2
										92	60	2
										92	114	1
										92	78	2
										93	76	2
										93	127	3
										97	484	13
										98	48
										98	92	1
										98	87	1
										100	66	1
										100	60	2
										102	136	2
										102	157	1
										102	432	3
										103	50
										103	97	2
										105	164
										105	250	1
										107	475	3
										109	95	2
										109	125	1
										110	113	2
										110	427	7
										112	270	1
										117	290	1
										119	1560	2
										120	1680	29
										122	60
										125	720	5
										136	155	1
										137	944	2
										139	137	1
										143	1830
										217	215	3

## Sheet: Fig 2
Fig 2c					Fig 2d							Fig 2g	7404-con			7404-CHML OV
												metastasis	1	1	1	2.612	1.907	2.661
												invasion	1	1	1	4.212	3.672	5.332
													YY8103-con			YY8103-CHML OV
												metastasis	1	1	1	2.112	1.69	2.321
												invasion	1	1	1	3.67	3.23	4.21

## Sheet: Fig 3
Fig 3a					Fig 3b										Fig 3c
						CSQT-2 con			CSQT-2 shCHML 2#			CSQT-2 shCHML 3#
					metastasis	1	1	1	0.473	0.42	0.446	0.476	0.402	0.416
					invasion	1	1	1	0.203	0.254	0.278	0.385	0.316	0.367
					Fig 3d
						LM3 con			LM3 shCHML 2#			LM3 shCHML 3#
					metastasis	1	1	1	0.267	0.334	0.345	0.356	0.379	0.403
					invasion	1	1	1	0.312	0.332	0.325	0.367	0.375	0.421
					Fig 3e				Fig 3f
						control	shCHML			control	shCHML
						10237280000	62232520			12	12
						9102894000	21773120			41	8
						6139982000	48124310			37	0
						16387290000	411234500			32	2
						643328800	4436890			26	7
						3289335000	10192190			23	4
						1002876000	5673662			18	4
						673028400	334565700			30	3
					Fig 3g				Fig 3h
						control	shCHML			control	shCHML
						1907325	7262			12	0
						653623	603			7	0
						289342	294			3	0
						229440	361			4	2
						172132	0			7	0
						332187	0			6	2
						576934	0			8	4
						627839	0			12	3

## Sheet: Fig 4
Fig 4c						Fig 4d							Fig 4e and f
Fig 4g
								Fig 4i

## Sheet: Fig5
Fig 5a
Fig 5c
	con			CHMl OV				con			CHMl OV
con	1	1	1	1.85	1.76	1.98	con	1	1	1	2.2	2.1	2
Rab14 KO 13#	0.3	0.52	0.43	0.58	0.44	0.48	Rab14 KO 17#	0.52	0.61	0.65	0.63	0.62	0.69
Rab14 KO 32#	0.432	0.34	0.42	0.51	0.42	0.51	Rab14 KO 28#	0.532	0.64	0.72	0.51	0.62	0.67
7404 cell							YY-8103 cell

## Sheet: Fig 6
Fig 6a and b	7404				YY-8103				Fig 6c and d
	con	2#	3#		con	2#	3#
	1	2.11	3.2		1	3.3	2
	1	1.985	2.5		1	2.7	2.2
	1	2.65	2.1		1	2.8	1.8
Fig 6f
Fig 6g				Fig 6i						Fig 6j
	Rab14S25N	Rab14Q70L
	26.732	5.232
	35.2245	3.8932
	24.322	2.7794

## Sheet: Fig 7
Fig 7a						Fig 7c					Fig 7f
Fig 7g and h

## Sheet: Fig 8
Fig 8b							Fig 8c

## Sheet: Supplementary Fig2
Fig s2a						Fig s2b										Fig s2c
							7404 con			7404 shCHML 2#			7404 shCHML 3#
						metastasis	1	1	1	0.327	0.412	0.392	0.502	0.442	0.481
						invasion	1	1	1	0.225	0.287	0.31	0.329	0.339	0.395
						Fig s2d
							YY-8103 con			YY-8103 shCHML 2#			YY-8103 shCHML 3#
						metastasis	1	1	0.53	0.48	0.41	0.42	0.51	0.41
						invasion	1	1	0.21	0.23	0.28	0.19	0.24	0.26
						Fig s2e			Fig s2f			Fig s2g
							con	shCHML		con	shCHML		con	shCHML
							24	5		65	16		4	1
							21	4		10	3		3	0
							19	4		47	6		3	0
							17	3		33	4		4	0
							17	3		53	0		2	1
							12	2		48	0		5	2
							10	0		20	11		7	0
							9	0		13	27		4	0

## Sheet: Supplementary Fig3
7404
	con			2#			3#
day 1	0.309	0.267	0.256	0.264	0.26	0.27	0.288	0.297	0.389
day 3	0.604	0.577	0.622	0.692	0.69	0.741	0.856	0.604	0.902
day 5	0.736	0.815	0.829	0.816	0.88	0.896	0.897	0.819	0.843
day 7	1.466	1.552	1.588	1.543	1.576	1.631	1.654	1.564	1.58
LM3
	con			2#			3#
day 1	0.19	0.187	0.19	0.203	0.207	0.202	0.216	0.197	0.222
day 3	0.364	0.425	0.43	0.558	0.469	0.564	0.354	0.398	0.412
day 5	0.738	0.791	0.713	0.626	0.884	0.762	0.499	0.579	0.546
day 7	0.782	0.786	0.913	0.729	0.88	0.739	0.707	0.773	0.765
day 9	1.068	1.261	1.165	0.969	0.826	0.786	0.974	1.039	0.975
day 11	1.425	1.342	1.227	1.081	1.011	1.083	1.15	1.172	1.193
YY-8103
	con			2#			3#
day 1	0.195	0.186	0.177	0.187	0.187	0.2	0.231	0.191	0.19
day 3	0.383	0.542	0.438	0.453	0.473	0.439	0.412	0.418	0.475
day 5	1.427	1.338	1.517	1.125	1.127	1.224	1.288	1.242	1.189
CSQT-2
	con			2#			3#
day 1	0.211	0.215	0.281	0.18	0.263	0.21	0.286	0.281	0.243
day 3	0.462	0.503	0.492	0.467	0.544	0.461	0.656	0.565	0.541
day 5	0.575	0.695	0.618	0.496	0.479	0.495	0.638	0.606	0.59
day 7	1.106	1.148	1.15	0.783	0.752	0.691	1.042	1.051	1.138
day 9	1.193	1.134	1.145	1.1	1.038	1.076	1.212	1.253	1.192

[truncated: 5 more sheets: Supplementary Fig4, Supplementary Fig5, Supplementary Fig6, Supplementary Fig7, Supplementary Fig 8]
